# Supplementary material for: Prognostic value of γ‐aminobutyric acidergic synapse-associated signature for lower-grade gliomas
Source: Front Immunol. 2022 Nov 3;13:983569. doi: 10.3389/fimmu.2022.983569 (PMC9668880; doi:10.3389/fimmu.2022.983569)
Supplement: Supplementary file 2 [file DataSheet_1.zip]

Archive with 4 entries (4 files):
- Supplementary Material/Raw data--Figure 11 L.xlsx
- Supplementary Material/Supplementary material of clinical samples.xlsx
- Supplementary Material/Supplementary Table 1.xlsx
- Supplementary Material/Supplementary Table 2.xlsx
