# Supplementary material for: Prognostic value of γ‐aminobutyric acidergic synapse-associated signature for lower-grade gliomas
Source: Front Immunol. 2022 Nov 3;13:983569. doi: 10.3389/fimmu.2022.983569 (PMC9668880; doi:10.3389/fimmu.2022.983569)
Supplement: Supplementary file 2 [file DataSheet_1.zip › Supplementary Material/Raw data--Figure 11 L.xlsx]

## Sheet: Sheet1
	Well	Target	Sample	Cq
	A01	CAPDH	10262716.T001	21.48
	A02	CAPDH	10262716.T001	21.29
	A03	CAPDH	10262716.T001	21.16
	A04	CAPDH	10307805.T002	22.12
	A05	CAPDH	10307805.T002	22.1
	A06	CAPDH	10307805.T002	22.31
	A07	CAPDH	17462587.T003	21.45
	A08	CAPDH	17462587.T003	21.26
	A09	CAPDH	17462587.T003	21.17
	A10	CAPDH	19478890.T004	22.15
	A11	CAPDH	19478890.T004	22.1
	A12	CAPDH	19478890.T004	22.3
	B01	CA2	10262716.T001	26.34
	B02	CA2	10262716.T001	26.05
	B03	CA2	10262716.T001	25.89
	B04	CA2	10307805.T002	26.46
	B05	CA2	10307805.T002	26.74
	B06	CA2	10307805.T002	26.62
	B07	CA2	17462587.T003	26.03
	B08	CA2	17462587.T003	26.23
	B09	CA2	17462587.T003	25.27
	B10	CA2	19478890.T004	26.56
	B11	CA2	19478890.T004	26.71
	B12	CA2	19478890.T004	26.63
	C01	PTEN	10262716.T001	10.13
	C02	PTEN	10262716.T001	19.86
	C03	PTEN	10262716.T001	19.58
	C04	PTEN	10307805.T002	14.06
	C05	PTEN	10307805.T002	13.59
	C06	PTEN	10307805.T002	14.47
	C07	PTEN	17462587.T003	10.13
	C08	PTEN	17462587.T003	19.86
	C09	PTEN	17462587.T003	19.58
	C10	PTEN	19478890.T004	14.06
	C11	PTEN	19478890.T004	13.59
	C12	PTEN	19478890.T004	14.47
	D01	OXTR	10262716.T001	30.13
	D02	OXTR	10262716.T001	29.86
	D03	OXTR	10262716.T001	29.58
	D04	OXTR	10307805.T002	34.06
	D05	OXTR	10307805.T002	33.45
	D06	OXTR	10307805.T002	34.47
	D07	OXTR	17462587.T003	30.34
	D08	OXTR	17462587.T003	29.57
	D09	OXTR	17462587.T003	29.58
	D10	OXTR	19478890.T004	34.06
	D11	OXTR	19478890.T004	33.55
	D12	OXTR	19478890.T004	34.45
	E01	SLC6A1	10262716.T001	16.34
	E02	SLC6A1	10262716.T001	10.38
	E03	SLC6A1	10262716.T001	19.29
	E04	SLC6A1	10307805.T002	19.28
	E05	SLC6A1	10307805.T002	14.43
	E06	SLC6A1	10307805.T002	13.54
	E07	SLC6A1	17462587.T003	14.14
	E08	SLC6A1	17462587.T003	10.29
	E09	SLC6A1	17462587.T003	19.48
	E10	SLC6A1	19478890.T004	19.48
	E11	SLC6A1	19478890.T004	14.36
	E12	SLC6A1	19478890.T004	13.55
