# Supplementary material for: Prognostic value of γ‐aminobutyric acidergic synapse-associated signature for lower-grade gliomas
Source: Front Immunol. 2022 Nov 3;13:983569. doi: 10.3389/fimmu.2022.983569 (PMC9668880; doi:10.3389/fimmu.2022.983569)
Supplement: Supplementary file 2 [file DataSheet_1.zip › Supplementary Material/Supplementary Table 1.xlsx]

## Sheet: tumor-normal_all
id	logFC	AveExpr	t	P.Value	adj.P.Val	B
NLGN1	2.30507	9.43388	54.2607	0	0	826.679
ZDHHC3	0.985946	10.5048	26.3348	2.75898e-127	4.27641e-126	279.435
NF1	1.11244	11.7031	26.3027	4.98215e-127	5.14822e-126	278.845
CA7	-2.66275	6.04091	-22.6534	8.83944e-99	6.85057e-98	213.889
NLGN2	0.961779	12.5472	20.003	1.24404e-79	7.71303e-79	169.881
KRAS	0.748287	10.3584	18.1469	4.49911e-67	2.32454e-66	141.034
ADORA2A	-1.61775	8.71298	-17.7914	9.31607e-65	4.12569e-64	135.715
ZDHHC12	0.853642	7.35484	16.5303	8.56649e-57	3.31952e-56	117.434
TACR1	2.16825	6.12099	15.9588	2.55538e-53	8.80185e-53	109.46
ADRA1A	1.02954	6.185	14.8922	4.50056e-47	1.39517e-46	95.1336
NPY5R	-1.64162	4.41171	-14.52	5.71408e-45	1.61033e-44	90.3101
CNTNAP4	-1.24404	10.5349	-14.2434	1.96801e-43	4.8589e-43	86.7865
NPAS4	-2.138	4.58352	-14.2407	2.03761e-43	4.8589e-43	86.7519
HTR1B	-1.32701	3.47805	-13.8185	4.08574e-41	9.04699e-41	81.4756
STXBP1	-0.894462	13.2562	-11.9523	1.33637e-31	2.76182e-31	59.6894
SYN3	0.737517	7.14901	11.4916	2.00138e-29	3.87767e-29	54.7142
DRD2	-1.31686	7.09133	-9.86768	2.45647e-22	4.47944e-22	38.525
PLCL2	0.531461	9.29946	9.61678	2.528e-21	4.35377e-21	36.2166
CNR2	0.343867	0.613789	7.65521	3.31639e-14	5.41095e-14	20.0333
PTEN	0.233365	11.4257	5.38512	8.31609e-08	1.28899e-07	5.62028
OXTR	0.477255	7.74333	5.29182	1.37859e-07	2.03506e-07	5.13076
SLC6A1	0.323395	12.6244	4.87917	1.17141e-06	1.65062e-06	3.06482
BAIAP3	0.631797	10.6849	4.40628	1.12144e-05	1.51151e-05	0.897781
USP46	0.129824	11.4536	2.75768	0.0058875	0.00760468	-4.96032
CA2	0.20288	10.69	2.38681	0.0171107	0.0212172	-5.91069
HAP1	0.154492	9.58097	2.03125	0.0423946	0.0505474	-6.69404
KIF5B	0.127672	12.8813	1.95747	0.050466	0.0579424	-6.84088
CNR1	-0.158203	10.0572	-1.8484	0.0647291	0.0716644	-7.04804
PLCL1	0.130606	9.83276	1.73451	0.0830201	0.0887456	-7.25173
PRKCE	0.0592018	10.4525	0.841999	0.399915	0.413245	-8.40062
ADORA1	0.0135006	10.8013	0.2244	0.822475	0.822475	-8.72997
