# Supplementary material for: Prognostic value of γ‐aminobutyric acidergic synapse-associated signature for lower-grade gliomas
Source: Front Immunol. 2022 Nov 3;13:983569. doi: 10.3389/fimmu.2022.983569 (PMC9668880; doi:10.3389/fimmu.2022.983569)
Supplement: Supplementary file 2 [file DataSheet_1.zip › Supplementary Material/Supplementary Table 2.xlsx]

## Sheet: multiCox
id	coef	HR	HR.95L	HR.95H	pvalue
OXTR	0.338857	1.40334	1.18223	1.66582	0.000107271
PTEN	-0.857525	0.424211	0.273856	0.657114	0.000122775
SLC6A1	-0.344328	0.708696	0.589858	0.851477	0.00023612
CA2	0.377574	1.45874	1.22009	1.74408	3.43831e-05
CNTNAP4	-0.182869	0.832877	0.689338	1.0063	0.0581138
